# Supplementary material for: Overexpression of StCDPK13 in Potato Enhances Tolerance to Drought Stress
Source: Int J Mol Sci. 2024 Nov 24;25(23):12620. doi: 10.3390/ijms252312620 (PMC11640904; doi:10.3390/ijms252312620)
Supplement: Supplementary file 1 [file ijms-25-12620-s001.zip]

Archive with 3 entries (3 files):
- Figure S1. Amino acid sequence analysis of StCDPK13.pdf
- Table S1. The sequences of StCDPK13-CDS and StCDPK13-protein.xlsx
- Table S2. The sequences of primers were used for qRT-PCR.pdf
