# Supplementary material for: Overexpression of StCDPK13 in Potato Enhances Tolerance to Drought Stress
Source: Int J Mol Sci. 2024 Nov 24;25(23):12620. doi: 10.3390/ijms252312620 (PMC11640904; doi:10.3390/ijms252312620)
Supplement: Supplementary file 1 [file ijms-25-12620-s001.zip › Table S1. The sequences of StCDPK13-CDS and StCDPK13-protein.xlsx]

## Sheet: Sheet1
StCDPK13-CDS sequence	ATGGGTATTTGTGTTAGTAAAGGTAAACCCAATAATGCTAATAATGGGCACCATGGATCAGGATCAGGAGGAGTTCCAACTCATAGAAATGAAATTCAGTATACAAAATCTCCAGGGCCTGAAGCTCAATTGCATGTGAGACCTCCACCAAGCCCAAAACCAGCTGTAAGGTATGATACAATTCTTGGTAAGCCATATGAAGATGTTAAGTTGCACTATACTCTTGGTAAAGAATTGGGTAGGGGTCAATTTGGTGTTACATATCTTTGTACTGAAATTGTAACTGGTCAACAATATGCTTGTAAATCGATATCGAAAAAGAAGCTTGTTACTAAGGCTGATAAGGATGATATGAGGAGGGAGATTAAGATTATGCAGCATTTGAGTGGACAACCTAAT…
StCDPK13-protein sequence	MGICVSKGKPNNANNGHHGSGSGGVPTHRNEIQYTKSPGPEAQLHVRPPPSPKPAVRYDTILGKPYEDVKLHYTLGKELGRGQFGVTYLCTEIVTGQQYACKSISKKKLVTKADKDDMRREIKIMQHLSGQPNIVEFKGAYEDKGSVYLVMELCGGGELFDRIIAKGHYSERAAATMCRAIVNVVHVCNFMGVLHRDLKPENFLLSDKSENAALKITDFGLSVFIQEGKSYKDIVGSAYYVAPEVLRRCYGKEIDIWSAGVMLYILLSGVPPFWAETEKGIFDAILKGTIDFESKPWPSVSSSAKDLVQKMLTKDPKKRITAAQVLEHPWLKEGGVASDKPLEGAVLSRMKQFRAMNKLKKLALKVIAENLSAEEIHGLKAMFHNIDTDNSGTITYEEL…
